# Supplementary material for: Closed-loop stimulation of lateral cervical spinal cord in upper-limb amputees to enable sensory discrimination: a case study
Source: Sci Rep. 2022 Oct 11;12:17002. doi: 10.1038/s41598-022-21264-7 (PMC9553970; doi:10.1038/s41598-022-21264-7)
Supplement: Supplementary file 3 — Supplementary Information 1. [file 41598_2022_21264_MOESM3_ESM.txt]

subject: subject name
date: date of trial
session: session
set: set
block: block
trial: trial
trialname: name of trial as sub_set_block_trial (str)
trialType: DEKA (real) or Bakeoff (virtual)
taskType: discrimination task (size or compliance)
threshold: threshold value for sensor force above which stimulation is delivered
electrode: stimulation electrode
sstTfunc: sensor transform function (linear or exponential)
control_scheme: method of prosthetic control (dataglove or myoelectric)
actual_size: true object size
response_size: subject response for object size
actual_compliance: true object compliance
response_compliance: subject response for object compliance
numGrasps: number of grasp attempts for trial
snippetNumber: index number of grasp attempt for the trial
stim_val: instantaneous stimulation amplitude
stim_time: timestamp for stimulation amplitude vector
qldata_MOTOR_COMMAND_val: instantaneous motor command for real or virtual DEKA hand 
qldata_MOTOR_COMMAND_time: timepoints for instantaneous motor command for real or virtual DEKA hand 
qldata_LUKE_MOTOR_POS_val: instantaneous motor position for real or virtual DEKA hand 
qldata_LUKE_MOTOR_POS_time: timepoints for instantaneous motor position for real or virtual DEKA hand 
qldata_LUKE_CONTACT_val: instantaneous contact force sensor value for real DEKA hand 
qldata_LUKE_CONTACT_time: timepoints for instantaneous contact force sensor value for real DEKA hand 
qldata_SENSOR_FUN_val: processed contact force sensor value for real or virtual DEKA hand 
qldata_SENSOR_FUN_time: timepoints for processed contact force sensor value for real or virtual DEKA hand 
qldata_SENSOR_RAW_val: raw contact force sensor value for real or virtual DEKA hand 
qldata_SENSOR_RAW_time: timpoints for raw contact force sensor value for real or virtual DEKA hand 
